# Supplementary material for: A Metabolic-Related Gene Signature for Predicting Biochemical Recurrence After Radical Prostatectomy: An Integrative Analysis and Targeted Therapeutic Validation
Source: Int J Mol Sci. 2026 May 26;27(11):4797. doi: 10.3390/ijms27114797 (PMC13257006; doi:10.3390/ijms27114797)
Supplement: Supplementary file 1 [file ijms-27-04797-s001.zip]

Archive with 1 entries (1 files):
- ijms-4336091-supplementary.pdf
